# Supplementary material for: In and Outpatients Bacteria Antibiotic Resistances in Positive Urine Cultures from a Tertiary Care Hospital in the Western Part of Romania—A Cross-Sectional Study
Source: Diseases. 2025 Mar 1;13(3):74. doi: 10.3390/diseases13030074 (PMC11941544; doi:10.3390/diseases13030074)
Supplement: Supplementary file 1 [file diseases-13-00074-s001.zip]

Archive with 1 entries (1 files):
- diseases-3455967-supplementary.pdf
